# Supplementary material for: Design and validation of a reporter mouse to study the dynamic regulation of TFEB and TFE3 activity through in vivo imaging techniques
Source: Autophagy. 2024 Mar 24;20(8):1879–94. doi: 10.1080/15548627.2024.2334111 (PMC11262230; doi:10.1080/15548627.2024.2334111)
Supplement: Supplementary table S1toS4 R4.xlsx [file KAUP_A_2334111_SM0714.xlsx]

## Sheet: table S1
Table S1. TFEB-target genes analyzed.
SYMBOL	DESCRIPTION
ABCA2	ATP binding cassette subfamily A member 2
ABCB8	ATP binding cassette subfamily B member 8
ABCB9	ATP binding cassette subfamily B member 9
ACO2	aconitase 2
ACOX1	acyl-CoA oxidase 1
ACP5	acid phosphatase 5, tartrate resistant
ADHFE1	alcohol dehydrogenase iron containing 1
ADSL	adenylosuccinate lyase
AK3	adenylate kinase 3
ALDH2	aldehyde dehydrogenase 2 family member
ARAF	A-Raf proto-oncogene, serine/threonine kinase
ARSA	arylsulfatase A
ARSB	arylsulfatase B
ARSG	arylsulfatase G
ASAH1	N-acylsphingosine amidohydrolase 1
ATP5F1A	ATP synthase F1 subunit alpha
ATP6V0C	ATPase H+ transporting V0 subunit c
BDH1	3-hydroxybutyrate dehydrogenase 1
CD63	CD63 molecule
CD68	CD68 molecule
CLCN7	chloride voltage-gated channel 7
CLN3	CLN3 lysosomal/endosomal transmembrane protein, battenin
CLN5	CLN5 intracellular trafficking protein
COX15	cytochrome c oxidase assembly homolog COX15
COX8BP	cytochrome c oxidase subunit 8B, pseudogene
CPT1B	carnitine palmitoyltransferase 1B
CPVL	carboxypeptidase vitellogenic like
CS	citrate synthase
CTNS	cystinosin, lysosomal cystine transporter
CTSA	cathepsin A
CTSB	cathepsin B
CTSC	cathepsin C
CTSD	cathepsin D
CTSF	cathepsin F
CTSH	cathepsin H
CTSK	cathepsin K
CTSL	cathepsin L
CTSS	cathepsin S
CTSZ	cathepsin Z
DHRS4	dehydrogenase/reductase 4
DHX30	DExH-box helicase 30
DNAJC11	DnaJ heat shock protein family (Hsp40) member C11
DNASE2	deoxyribonuclease 2, lysosomal
ECHS1	enoyl-CoA hydratase, short chain 1
ECSIT	ECSIT signaling integrator
GAA	alpha glucosidase
GABARAP	GABA type A receptor-associated protein
GABPA	GA binding protein transcription factor subunit alpha
GALC	galactosylceramidase
GALNS	galactosamine (N-acetyl)-6-sulfatase
GBA	glucosylceramidase beta 1
GCDH	glutaryl-CoA dehydrogenase
GGH	gamma-glutamyl hydrolase
GLA	galactosidase alpha
GLB1	galactosidase beta 1
GNS	glucosamine (N-acetyl)-6-sulfatase
GPD1	glycerol-3-phosphate dehydrogenase 1
GPD2	glycerol-3-phosphate dehydrogenase 2
GUSB	glucuronidase beta
HEXA	hexosaminidase subunit alpha
HEXB	hexosaminidase subunit beta
HPSE	heparanase
HYAL2	hyaluronidase 2
IDE	insulin degrading enzyme
IDH2	isocitrate dehydrogenase (NADP(+)) 2
IDUA	alpha-L-iduronidase
IFI30	IFI30 lysosomal thiol reductase
IMMT	inner membrane mitochondrial protein
ISCA1	iron-sulfur cluster assembly 1
IVD	isovaleryl-CoA dehydrogenase
LAMP1	lysosomal associated membrane protein 1
LAPTM4A	lysosomal protein transmembrane 4 alpha
LIPA	lipase A, lysosomal acid type
MAN2B1	mannosidase alpha class 2B member 1
MANBA	mannosidase beta
MAVS	mitochondrial antiviral signaling protein
MCOLN1	mucolipin TRP cation channel 1
MDH2	malate dehydrogenase 2
MFSD8	major facilitator superfamily domain containing 8
MPO	myeloperoxidase
MRPL15	mitochondrial ribosomal protein L15
MYL10	myosin light chain 10
NAGA	alpha-N-acetylgalactosaminidase
NAGLU	N-acetyl-alpha-glucosaminidase
NDUFV1	NADH:ubiquinone oxidoreductase core subunit V1
NEU1	neuraminidase 1
NEU4	neuraminidase 4
NFS1	NFS1 cysteine desulfurase
NOS1	nitric oxide synthase 1
NPC1	NPC intracellular cholesterol transporter 1
NPC2	NPC intracellular cholesterol transporter 2
NRF1	nuclear respiratory factor 1
NUDT19	nudix hydrolase 19
OXCT1	3-oxoacid CoA-transferase 1
PARL	presenilin associated rhomboid like
PDK2	pyruvate dehydrogenase kinase 2
PIP4P1	phosphatidylinositol-4,5-bisphosphate 4-phosphatase 1
PLA2G15	phospholipase A2 group XV
PLBD2	phospholipase B domain containing 2
PNKD	PNKD metallo-beta-lactamase domain containing
PPIF	peptidylprolyl isomerase F
PPT1	palmitoyl-protein thioesterase 1
PRDX6	peroxiredoxin 6
PRLR	prolactin receptor
PSAP	prosaposin
PXMP2	peroxisomal membrane protein 2
RHOT2	ras homolog family member T2
RNASET2	ribonuclease T2
SCARB2	scavenger receptor class B member 2
SCPEP1	serine carboxypeptidase 1
SDHB	succinate dehydrogenase complex iron sulfur subunit B
SEPTIN4	septin 4
SGSH	N-sulfoglucosamine sulfohydrolase
SHMT1	serine hydroxymethyltransferase 1
SLC17A5	solute carrier family 17 member 5
SLC25A15	solute carrier family 25 member 15
SLC2A1	solute carrier family 2 member 1
SLC2A4	solute carrier family 2 member 4
SLC35F6	solute carrier family 35 member F6
SLC36A1	solute carrier family 36 member 1
SMPD1	sphingomyelin phosphodiesterase 1
SUCLG2	succinate-CoA ligase GDP-forming subunit beta
SUPV3L1	Suv3 like RNA helicase
TFAM	transcription factor A, mitochondrial
TFEB	transcription factor EB
TPP1	tripeptidyl peptidase 1
UNG	uracil DNA glycosylase
UQCRC1	ubiquinol-cytochrome c reductase core protein 1

## Sheet: table S2
Table S2. Putative binding site of CLEARLamp1
Matrix ID	Name	Score	Start	End	Strand
MA0526.2	USF2	19.0738	30	45	+
MA0620.2	MITF	18.8836	13	30	+
MA0620.2	MITF	18.8836	13	30	-
MA0526.2	USF2	18.7532	13	28	+
MA0526.2	USF2	18.7532	15	30	-
MA0526.2	USF2	18.7532	32	47	-
MA0620.2	MITF	18.7281	30	47	-
MA0620.2	MITF	18.7276	30	47	+
MA0636.1	BHLHE41	17.7111	1	10	+
MA0636.1	BHLHE41	17.7111	1	10	-
MA0636.1	BHLHE41	17.7111	17	26	+
MA0636.1	BHLHE41	17.7111	17	26	-
MA0636.1	BHLHE41	17.7111	34	43	+
MA0636.1	BHLHE41	17.7111	34	43	-
MA0636.1	BHLHE41	17.7111	51	60	+
MA0636.1	BHLHE41	17.7111	51	60	-
MA0526.3	USF2	17.2634	15	28	+
MA0526.3	USF2	17.2634	15	28	-
MA0526.3	USF2	17.2634	32	45	+
MA0526.3	USF2	17.2634	32	45	-
MA0093.3	USF1	17.2016	15	28	+
MA0093.3	USF1	17.2016	15	28	-
MA0093.3	USF1	17.2016	32	45	+
MA0093.3	USF1	17.2016	32	45	-
MA0620.3	MITF	17.1489	13	30	+
MA0620.3	MITF	17.1489	13	30	-
MA0620.3	MITF	16.7999	30	47	+
MA0620.3	MITF	16.7993	30	47	-
MA0093.2	USF1	16.6716	1	11	+
MA0093.2	USF1	16.6716	16	26	-
MA0093.2	USF1	16.6716	17	27	+
MA0093.2	USF1	16.6716	33	43	-
MA0093.2	USF1	16.6716	34	44	+
MA0093.2	USF1	16.6716	50	60	-
MA0828.1	SREBF2(var.2)	16.3499	1	10	+
MA0828.1	SREBF2(var.2)	16.3499	1	10	-
MA0828.1	SREBF2(var.2)	16.3499	17	26	+
MA0828.1	SREBF2(var.2)	16.3499	17	26	-
MA0828.1	SREBF2(var.2)	16.3499	34	43	+
MA0828.1	SREBF2(var.2)	16.3499	34	43	-
MA0828.1	SREBF2(var.2)	16.3499	51	60	+
MA0828.1	SREBF2(var.2)	16.3499	51	60	-
MA0526.1	USF2	16.2946	1	11	+
MA0526.1	USF2	16.2946	16	26	-
MA0526.1	USF2	16.2946	17	27	+
MA0526.1	USF2	16.2946	33	43	-
MA0526.1	USF2	16.2946	34	44	+
MA0526.1	USF2	16.2946	50	60	-
MA0829.1	Srebf1(var.2)	16.2753	1	10	+
MA0829.1	Srebf1(var.2)	16.2753	1	10	-
MA0829.1	Srebf1(var.2)	16.2753	17	26	+
MA0829.1	Srebf1(var.2)	16.2753	17	26	-
MA0829.1	Srebf1(var.2)	16.2753	34	43	+
MA0829.1	Srebf1(var.2)	16.2753	34	43	-
MA0829.1	Srebf1(var.2)	16.2753	51	60	+
MA0829.1	Srebf1(var.2)	16.2753	51	60	-
MA1464.1	ARNT2	15.241	1	10	+
MA1464.1	ARNT2	15.241	1	10	-
MA1464.1	ARNT2	15.241	17	26	+
MA1464.1	ARNT2	15.241	17	26	-
MA1464.1	ARNT2	15.241	34	43	+
MA1464.1	ARNT2	15.241	34	43	-
MA1464.1	ARNT2	15.241	51	60	+
MA1464.1	ARNT2	15.241	51	60	-
MA0692.1	TFEB	15.1857	1	10	+
MA0692.1	TFEB	15.1857	1	10	-
MA0692.1	TFEB	15.1857	17	26	+
MA0692.1	TFEB	15.1857	17	26	-
MA0692.1	TFEB	15.1857	34	43	+
MA0692.1	TFEB	15.1857	34	43	-
MA0692.1	TFEB	15.1857	51	60	+
MA0692.1	TFEB	15.1857	51	60	-
MA0663.1	MLX	15.1005	1	10	+
MA0663.1	MLX	15.1005	1	10	-
MA0663.1	MLX	15.1005	17	26	+
MA0663.1	MLX	15.1005	17	26	-
MA0663.1	MLX	15.1005	34	43	+
MA0663.1	MLX	15.1005	34	43	-
MA0663.1	MLX	15.1005	51	60	+
MA0663.1	MLX	15.1005	51	60	-
MA0464.2	BHLHE40	14.792	1	10	+
MA0464.2	BHLHE40	14.792	1	10	-
MA0464.2	BHLHE40	14.792	17	26	+
MA0464.2	BHLHE40	14.792	17	26	-
MA0464.2	BHLHE40	14.792	34	43	+
MA0464.2	BHLHE40	14.792	34	43	-
MA0464.2	BHLHE40	14.792	51	60	+
MA0464.2	BHLHE40	14.792	51	60	-
MA0871.2	TFEC	14.3874	1	11	+
MA0871.2	TFEC	14.3874	16	26	-
MA0871.2	TFEC	14.3874	17	27	+
MA0871.2	TFEC	14.3874	33	43	-
MA0871.2	TFEC	14.3874	34	44	+
MA0871.2	TFEC	14.3874	50	60	-
MA0664.1	MLXIPL	14.0412	1	10	+
MA0664.1	MLXIPL	14.0412	1	10	-
MA0664.1	MLXIPL	14.0412	17	26	+
MA0664.1	MLXIPL	14.0412	17	26	-
MA0664.1	MLXIPL	14.0412	34	43	+
MA0664.1	MLXIPL	14.0412	34	43	-
MA0664.1	MLXIPL	14.0412	51	60	+
MA0664.1	MLXIPL	14.0412	51	60	-
MA0603.1	Arntl	14.0296	2	11	-
MA0603.1	Arntl	14.0296	16	25	+
MA0603.1	Arntl	14.0296	18	27	-
MA0603.1	Arntl	14.0296	33	42	+
MA0603.1	Arntl	14.0296	35	44	-
MA0603.1	Arntl	14.0296	50	59	+
MA0831.1	TFE3	13.7768	1	10	+
MA0831.1	TFE3	13.7768	1	10	-
MA0831.1	TFE3	13.7768	17	26	+
MA0831.1	TFE3	13.7768	17	26	-
MA0831.1	TFE3	13.7768	34	43	+
MA0831.1	TFE3	13.7768	34	43	-
MA0831.1	TFE3	13.7768	51	60	+
MA0831.1	TFE3	13.7768	51	60	-
MA0464.1	Bhlhe40	13.6907	1	11	+
MA0464.1	Bhlhe40	13.6907	16	26	-
MA0464.1	Bhlhe40	13.6907	17	27	+
MA0464.1	Bhlhe40	13.6907	33	43	-
MA0464.1	Bhlhe40	13.6907	34	44	+
MA0464.1	Bhlhe40	13.6907	50	60	-
MA0831.2	TFE3	13.5334	1	8	-
MA0831.2	TFE3	13.5334	3	10	+
MA0831.2	TFE3	13.5334	17	24	-
MA0831.2	TFE3	13.5334	19	26	+
MA0831.2	TFE3	13.5334	34	41	-
MA0831.2	TFE3	13.5334	36	43	+
MA0831.2	TFE3	13.5334	51	58	-
MA0831.2	TFE3	13.5334	53	60	+
MA0871.1	TFEC	13.1923	1	10	+
MA0871.1	TFEC	13.1923	1	10	-
MA0871.1	TFEC	13.1923	17	26	+
MA0871.1	TFEC	13.1923	17	26	-
MA0871.1	TFEC	13.1923	34	43	+
MA0871.1	TFEC	13.1923	34	43	-
MA0871.1	TFEC	13.1923	51	60	+
MA0871.1	TFEC	13.1923	51	60	-
MA0620.1	Mitf	12.2027	2	11	-
MA0620.1	Mitf	12.2027	16	25	+
MA0620.1	Mitf	12.2027	18	27	-
MA0620.1	Mitf	12.2027	33	42	+
MA0620.1	Mitf	12.2027	35	44	-
MA0620.1	Mitf	12.2027	50	59	+

## Sheet: table S3
Table S3. Putative binding site of CLEARoptimized.
Matrix ID	Name	Score	Start	End	Strand
MA0692.1	TFEB	12.7019	1	10	+
MA0692.1	TFEB	12.7019	35	44	+
MA0692.1	TFEB	12.7019	57	66	+
MA0871.1	TFEC	12.2724	1	10	-
MA0871.1	TFEC	12.2724	35	44	-
MA0871.1	TFEC	12.2724	57	66	-
MA0831.2	TFE3	11.2483	3	10	+
MA0831.2	TFE3	11.2483	37	44	+
MA0831.2	TFE3	11.2483	59	66	+

## Sheet: table S4
Table S4. Primer used for the realtime-PCR on the lungs.
Gene	Forward (5’-3’)	Reverse (5’-3’)
TFEB	CCAGAAGCGAGAGCTCACAGAT	TGTGATTGTCTTTCTTCTGCCGC
Actb	CTTCGCGGGCGACGAT	CCACATAGGAATCCTTCTGACC
Rplp0	GGCGACCTGGAAGTCCAACT	CCATCAGCACCACAGCCTTC
